# Supplementary material for: AKF-D52, a Synthetic Phenoxypyrimidine-Urea Derivative, Triggers Extrinsic/Intrinsic Apoptosis and Cytoprotective Autophagy in Human Non-Small Cell Lung Cancer Cells
Source: Cancers (Basel). 2021 Nov 22;13(22):5849. doi: 10.3390/cancers13225849 (PMC8616202; doi:10.3390/cancers13225849)
Supplement: Supplementary file 1 [file cancers-13-05849-s001.zip]

Archive with 1 entries (1 files):
- cancers-1440416-SI.pdf
